# Supplementary material for: Merging genotyping-by-sequencing data from two ex situ collections provides insights on the pea evolutionary history
Source: Hortic Res. 2022 Jan 19;9:uhab062. doi: 10.1093/hr/uhab062 (PMC8935929; doi:10.1093/hr/uhab062)
Supplement: Web_Material_uhab062 [file web_material_uhab062.zip]

Archive with 2 entries (2 files):
- Supplementary_Tables_R2.pdf
- Supporting Information Figures.docx
